# Supplementary material for: Molecular Pathogenesis of Glioblastoma in Adults and Future Perspectives: A Systematic Review
Source: Int J Mol Sci. 2022 Feb 26;23(5):2607. doi: 10.3390/ijms23052607 (PMC8910150; doi:10.3390/ijms23052607)
Supplement: Supplementary file 1 [file ijms-23-02607-s001.zip]

Archive with 1 entries (1 files):
- Full Search Results Tables.pdf
